# Supplementary material for: Integrated Experimental and Computational Insights into the Systematic Synthesis of Cyclodextrin-based MOF
Source: ACS Omega. 2026 Feb 3;11(6):10554–67. doi: 10.1021/acsomega.5c12081 (PMC12917697; doi:10.1021/acsomega.5c12081)
Supplement: Supplementary file 2 [file ao5c12081_si_002.zip]

Archive with 6 entries (5 files):
- mpif_files/
- mpif_files/CD-MOF-3A.mpif
- mpif_files/CD-MOF-4A.mpif
- mpif_files/CD-MOF-5A.mpif
- mpif_files/CD-MOF-1A.mpif
- mpif_files/CD-MOF-2A.mpif
