# Supplementary material for: Integrated Experimental and Computational Insights into the Systematic Synthesis of Cyclodextrin-based MOF
Source: ACS Omega. 2026 Feb 3;11(6):10554–67. doi: 10.1021/acsomega.5c12081 (PMC12917697; doi:10.1021/acsomega.5c12081)
Supplement: Supplementary file 2 [file ao5c12081_si_002.zip › mpif_files/CD-MOF-2A.mpif]

data_Cyclodextrin metal-organic framework
_mpif_audit_creation_date	2025-10-31
_mpif_audit_generator_version	1.0
_mpif_audit_publication_doi	''
_mpif_audit_procedure_status	'Failure'

#Section 1: Author details
_mpif_audit_contact_author_name	'Ilknur Erucar'
_mpif_audit_contact_author_email	ilknur.erucar@ozyegin.edu.tr
_mpif_audit_contact_author_id_orcid	https://orcid.org/0000-0002-6059-6067
_mpif_audit_contact_author_address	'Ozyegin University'
_mpif_audit_contact_author_phone	?

#Section 2: Product General Information
_mpif_product_type	'MOF'
_mpif_product_cas	?
_mpif_product_ccdc	'773709'
_mpif_product_name_common	'CD-MOF-1'
_mpif_product_name_systematic	'γ-CD-MOF-2A'
_mpif_product_formula	'[(C48H80O40)(KOH)2]n'
_mpif_product_formula_weight	1609.9
_mpif_product_state	'Solid'
_mpif_product_color	'White'
_mpif_product_handling_atmosphere	'Air'
_mpif_product_handling_note
;
The systematic name will be assigned based on the prepared manuscript.
;

#Section 3: Synthesis General Information
_mpif_synthesis_performed_date	
_mpif_synthesis_lab_temperature_C	20
_mpif_synthesis_lab_humidity_percent	NaN
_mpif_synthesis_type	'Mix'
_mpif_synthesis_react_temperature_C	25
_mpif_synthesis_react_temperature_controller	'Hot_plate'
_mpif_synthesis_react_time	12
_mpif_synthesis_react_time_unit	'h'
_mpif_synthesis_react_atmosphere	'Air'
_mpif_synthesis_react_container	'50 mL Glass Beaker'
_mpif_synthesis_react_note
;
First, 1.30 g (1 mmol) of γ-CD and 0.45 g (8 mmol) of KOH were weighed and poured into the 50 mL of dry beaker. Then, 20 mL of distilled water (18.2 Ω resistivity, prepared using an Isolab water purification system) was added to the beaker under continuous stirring for 12 h at 25°C.
;
_mpif_synthesis_product_amount	1.3642
_mpif_synthesis_product_amount_unit	'g'
_mpif_synthesis_product_yield_percent	84.55
_mpif_synthesis_scale	'gram'
_mpif_synthesis_safety_note
;

;

#Section 4: Synthesis Procedure Details
_mpif_substrate_number	2
loop_
_mpif_substrate_id
_mpif_substrate_name
_mpif_substrate_molarity
_mpif_substrate_molarity_unit
_mpif_substrate_amount
_mpif_substrate_amount_unit
_mpif_substrate_supplier
_mpif_substrate_purity_percent
_mpif_substrate_cas
_mpif_substrate_smiles
1761914864798	Gamma cyclodextrin			1.3	g	Wacker Chemicals Co.	99.98		?
1761914884375	Potassium hydroxide			0.45	g	Sigma-Aldrich Chemical Co.	85		?

_mpif_solvent_number	2
loop_
_mpif_solvent_id
_mpif_solvent_name
_mpif_solvent_molarity
_mpif_solvent_molarity_unit
_mpif_solvent_amount
_mpif_solvent_amount_unit
_mpif_solvent_supplier
_mpif_solvent_purity_percent
_mpif_solvent_cas
_mpif_solvent_smiles
1761914926529	Water			20	mL	Isolab Distilled Water Unit			?
1761914940675	Methanol			50	mL	Isolab Chemical Co.	99.8		?

_mpif_vessel_number	3
loop_
_mpif_vessel_id
_mpif_vessel_volume
_mpif_vessel_volume_unit
_mpif_vessel_material
_mpif_vessel_type
_mpif_vessel_supplier
_mpif_vessel_purpose
_mpif_vessel_note
V1	50	mL	Glass	Beaker	Isolab	Reaction	50 mL of beaker has been used for hydrothermal reaction.
V2	600	mL	Glass	Beaker	isolab	Reaction	600 mL of beaker has been used for methanol vapour diffusion.
V3	30	mL	Glass	Vial	Bursa Sise Kavanoz	Storing	Capped-vial

_mpif_hardware_number	2
loop_
_mpif_hardware_id
_mpif_hardware_purpose
_mpif_hardware_general_name
_mpif_hardware_product_name
_mpif_hardware_supplier
_mpif_hardware_note
H1	Stirring/Mixing	Magnetical Stirrer with heater	Magnetic stirrer with heater	Isolab	-
H2	Drying	Oven	EN120 Incubator	Nuve Laboratory Equipments	-

_mpif_procedure_number	6
loop_
_mpif_procedure_id
_mpif_procedure_type
_mpif_procedure_atmosphere
_mpif_procedure_detail
1761915147292	Preparation	Air	First, 1.30 g (1 mmol) of γ-CD and 0.45 g (8 mmol) of KOH were weighed and poured into the 50 mL of dry beaker. Then, 20 mL of distilled water (18.2 Ω resistivity, prepared using an Isolab water purification system) was added to the beaker.
1761915217406	Reaction	Air	The reagents are stirred under continuous stirring for 12 h at 25°C.
1761915294028	Reaction	Dry	The reaction beaker was placed inside a larger 600 mL beaker containing 50 mL of MeOH, and the system was sealed with parafilm to enable vapor diffusion for 24 h at 50°C.
1761915371422	Work-up	Air	The resulting γ-CD-MOF crystals were collected by filtration.
1761916560104	Work-up	Air	Then, 30 mL of MeOH was added to wash the crystals, which were then left undisturbed in MeOH for 7 days to remove unreacted components.
1761916598750	Work-up	Dry	γ-CD-MOF crystals underwent sequential vacuum drying in an oven (Nüve, EN120 incubator, Ankara, Türkiye) at 25°C for 10 hours and 45°C for 12 hours.

_mpif_procedure_full
;
First, 1.30 g (1 mmol) of γ-CD and 0.45 g (8 mmol) of KOH were weighed and poured into the 50 mL of dry beaker. Then, 20 mL of distilled water (18.2 Ω resistivity, prepared using an Isolab water purification system) was added to the beaker under continuous stirring for 12 h at 25°C. The reaction beaker was placed inside a larger 600 mL beaker containing 50 mL of MeOH, and the system was sealed with parafilm to enable vapor diffusion for 24 h at 50°C. Following the MeOH vapor diffusion, the resulting γ-CD-MOF crystals were collected by filtration. Then, 30 mL of MeOH was added to wash the crystals, which were then left undisturbed in MeOH for 7 days to remove unreacted components. γ-CD-MOF crystals underwent sequential vacuum drying in an oven (Nüve, EN120 incubator, Ankara, Türkiye) at 25°C for 10 hours and 45°C for 12 hours.
;

#Characterization Information

_mpif_pxrd_data
;
_mpif_pxrd_source	'Cu'
_mpif_pxrd_lambda	1.5418
loop_
_pxrd_2theta
_pxrd_intensity
2.0001	0
2.0103	-0.314
2.0206	-0.355
2.0308	0.067
2.041	0.61
2.0513	0.389
2.0615	0.249
2.0717	-0.335
2.0819	0.348
2.0922	0.555
2.1024	0.675
2.1126	0.239
2.1229	-0.027
2.1331	0.228
2.1433	0.124
2.1536	0.542
2.1638	0.502
2.174	-0.386
2.1843	0.053
2.1945	0.417
2.2047	0.304
2.215	0.391
2.2252	0.111
2.2354	-0.276
2.2456	-0.211
2.2559	0.16
2.2661	-0.262
2.2763	0.017
2.2866	0.216
2.2968	-0.271
2.307	-0.014
2.3173	0.042
2.3275	0.315
2.3377	0.033
2.348	0.267
2.3582	0.195
2.3684	-0.251
2.3787	-0.318
2.3889	0.493
2.3991	0.409
2.4093	0.11
2.4196	0.207
2.4298	0.221
2.44	0.381
2.4503	0.237
2.4605	0.264
2.4707	0.229
2.481	0.35
2.4912	0.009
2.5014	0.28
2.5117	-0.025
2.5219	0.652
2.5321	-0.309
2.5423	-0.226
2.5526	-0.19
2.5628	0.227
2.573	0.072
2.5833	-0.011
2.5935	0.248
2.6037	-0.05
2.614	0.223
2.6242	-0.129
2.6344	-0.118
2.6447	0.151
2.6549	-0.063
2.6651	-0.082
2.6754	-0.099
2.6856	0.175
2.6958	-0.294
2.706	-0.2
2.7163	0.033
2.7265	0.248
2.7367	-0.45
2.747	-0.167
2.7572	-0.289
2.7674	0.081
2.7777	0.162
2.7879	-0.449
2.7981	-0.055
2.8084	-0.199
2.8186	-0.112
2.8288	-0.052
2.8391	-0.284
2.8493	0.017
2.8595	0.407
2.8697	-0.399
2.88	0.295
2.8902	-0.264
2.9004	-0.196
2.9107	-0.027
2.9209	-0.013
2.9311	0.052
2.9414	0.072
2.9516	-0.017
2.9618	0.147
2.9721	-0.049
2.9823	-0.093
2.9925	-0.005
3.0027	0.352
3.013	0.037
3.0232	0.148
3.0334	0.046
3.0437	0.119
3.0539	0.32
3.0641	-0.044
3.0744	-0.24
3.0846	0.3
3.0948	0.531
3.1051	0.389
3.1153	0.408
3.1255	0.415
3.1358	0.66
3.146	0.288
3.1562	0.604
3.1664	0.609
3.1767	0.8
3.1869	0.533
3.1971	0.793
3.2074	1.013
3.2176	1.022
3.2278	0.782
3.2381	1.052
3.2483	1.279
3.2585	1.037
3.2688	1.604
3.279	1.938
3.2892	1.864
3.2994	2.148
3.3097	1.928
3.3199	2.061
3.3301	2.189
3.3404	1.959
3.3506	2.595
3.3608	2.26
3.3711	2.818
3.3813	3.164
3.3915	3.67
3.4018	3.532
3.412	3.957
3.4222	3.918
3.4325	4.506
3.4427	4.585
3.4529	4.788
3.4631	5.263
3.4734	5.864
3.4836	6.389
3.4938	6.396
3.5041	7.298
3.5143	7.711
3.5245	7.867
3.5348	8.647
3.545	9.35
3.5552	10.057
3.5655	10.732
3.5757	11.493
3.5859	13.111
3.5962	13.951
3.6064	14.411
3.6166	15.694
3.6268	16.38
3.6371	18.065
3.6473	19.322
3.6575	20.348
3.6678	21.822
3.678	23.291
3.6882	24.852
3.6985	26.425
3.7087	29.324
3.7189	31.819
3.7292	34.495
3.7394	37.464
3.7496	40.867
3.7598	43.18
3.7701	48.332
3.7803	52.181
3.7905	55.307
3.8008	60.164
3.811	64.523
3.8212	71.456
3.8315	76.336
3.8417	82.002
3.8519	89.561
3.8622	96.017
3.8724	103.023
3.8826	110.715
3.8929	119.378
3.9031	128.427
3.9133	139.443
3.9235	151.188
3.9338	167.678
3.944	181.904
3.9542	200.374
3.9645	223.943
3.9747	248.146
3.9849	275.037
3.9952	302.362
4.0054	331.658
4.0156	359.521
4.0259	386.18
4.0361	410.286
4.0463	424.507
4.0566	430.255
4.0668	425.71
4.077	414.853
4.0872	390.051
4.0975	362.144
4.1077	327.271
4.1179	289.312
4.1282	249.843
4.1384	216.549
4.1486	184.043
4.1589	155.448
4.1691	133.097
4.1793	114.067
4.1896	98.52
4.1998	86.137
4.21	76.254
4.2202	67.746
4.2305	60.716
4.2407	54.87
4.2509	49.247
4.2612	45.828
4.2714	40.864
4.2816	37.932
4.2919	34.62
4.3021	32.088
4.3123	29.96
4.3226	27.137
4.3328	25.383
4.343	22.881
4.3533	22.1
4.3635	20.139
4.3737	18.451
4.3839	18.26
4.3942	16.103
4.4044	15.124
4.4146	14.291
4.4249	13.65
4.4351	12.315
4.4453	11.598
4.4556	10.585
4.4658	10.394
4.476	9.522
4.4863	8.936
4.4965	8.151
4.5067	8.345
4.517	7.037
4.5272	7.163
4.5374	6.383
4.5476	5.876
4.5579	5.256
4.5681	5.13
4.5783	5.058
4.5886	4.875
4.5988	4.546
4.609	4.141
4.6193	3.542
4.6295	3.396
4.6397	2.993
4.65	2.963
4.6602	2.628
4.6704	2.299
4.6806	2.229
4.6909	2
4.7011	1.888
4.7113	1.735
4.7216	1.885
4.7318	1.229
4.742	1.188
4.7523	1.432
4.7625	0.774
4.7727	0.934
4.783	0.904
4.7932	0.759
4.8034	0.433
4.8137	0.58
4.8239	0.487
4.8341	0.08
4.8443	0.267
4.8546	0.263
4.8648	0.427
4.875	0.19
4.8853	0.197
4.8955	0.219
4.9057	0.263
4.916	-0.134
4.9262	-0.122
4.9364	0.121
4.9467	-0.267
4.9569	0.012
4.9671	-0.203
4.9773	-0.019
4.9876	-0.036
4.9978	-0.058
5.008	0.055
5.0183	0.009
5.0285	-0.076
5.0387	-0.095
5.049	-0.034
5.0592	-0.116
5.0694	-0.017
5.0797	-0.138
5.0899	0.157
5.1001	0.149
5.1104	-0.255
5.1206	-0.093
5.1308	-0.263
5.141	0.083
5.1513	0.005
5.1615	0.004
5.1717	-0.04
5.182	0.178
5.1922	0.216
5.2024	0.379
5.2127	0.395
5.2229	0.3
5.2331	0.693
5.2434	0.592
5.2536	0.69
5.2638	0.798
5.2741	0.794
5.2843	0.882
5.2945	0.998
5.3047	1.175
5.315	1.037
5.3252	1.253
5.3354	1.469
5.3457	1.706
5.3559	1.566
5.3661	2.018
5.3764	1.87
5.3866	2.348
5.3968	2.577
5.4071	3.042
5.4173	3.206
5.4275	3.44
5.4377	4.02
5.448	4.226
5.4582	4.571
5.4684	5.148
5.4787	5.797
5.4889	6.076
5.4991	6.908
5.5094	7.454
5.5196	7.901
5.5298	8.939
5.5401	9.329
5.5503	10.035
5.5605	11.134
5.5708	12.405
5.581	13.638
5.5912	15.218
5.6014	16.283
5.6117	17.748
5.6219	19.774
5.6321	21.486
5.6424	23.76
5.6526	27.061
5.6628	29.825
5.6731	33.073
5.6833	36.589
5.6935	40.957
5.7038	44.617
5.714	48.894
5.7242	53.383
5.7345	56.443
5.7447	57.917
5.7549	59.901
5.7651	59.119
5.7754	57.93
5.7856	56.202
5.7958	51.616
5.8061	47.592
5.8163	42.611
5.8265	36.587
5.8368	30.682
5.847	25.975
5.8572	21.517
5.8675	18.227
5.8777	15.457
5.8879	12.696
5.8981	10.832
5.9084	9.631
5.9186	8.467
5.9288	7.203
5.9391	6.206
5.9493	5.612
5.9595	4.801
5.9698	4.359
5.98	3.569
5.9902	3.158
6.0005	2.923
6.0107	2.414
6.0209	2.197
6.0312	1.886
6.0414	1.748
6.0516	1.286
6.0618	1.252
6.0721	1.319
6.0823	1.165
6.0925	0.689
6.1028	0.813
6.113	0.618
6.1232	0.383
6.1335	0.562
6.1437	0.446
6.1539	0.355
6.1642	0.356
6.1744	0.42
6.1846	0.251
6.1949	0.174
6.2051	0.227
6.2153	0.045
6.2255	0.12
6.2358	-0.023
6.246	0.078
6.2562	0.097
6.2665	-0.082
6.2767	0.1
6.2869	0.039
6.2972	-0.041
6.3074	0.023
6.3176	0.07
6.3279	0.126
6.3381	-0.103
6.3483	-0.033
6.3585	-0.139
6.3688	0.027
6.379	-0.022
6.3892	-0.022
6.3995	-0.029
6.4097	-0.023
6.4199	-0.09
6.4302	-0.002
6.4404	-0.015
6.4506	0.05
6.4609	-0.034
6.4711	-0.09
6.4813	-0.041
6.4916	0.047
6.5018	0.119
6.512	0.021
6.5222	-0.045
6.5325	0.171
6.5427	0.105
6.5529	0.183
6.5632	0.151
6.5734	0.097
6.5836	0.12
6.5939	0.363
6.6041	0.336
6.6143	0.246
6.6246	0.557
6.6348	0.612
6.645	0.585
6.6552	0.728
6.6655	0.922
6.6757	0.908
6.6859	1.067
6.6962	1.357
6.7064	1.407
6.7166	1.438
6.7269	1.76
6.7371	1.958
6.7473	2.23
6.7576	2.392
6.7678	2.63
6.778	3.271
6.7883	3.52
6.7985	3.735
6.8087	4.261
6.8189	5.187
6.8292	5.815
6.8394	6.137
6.8496	7.035
6.8599	7.991
6.8701	8.499
6.8803	9.664
6.8906	10.62
6.9008	12.007
6.911	13.044
6.9213	14.968
6.9315	16.948
6.9417	18.804
6.952	21.027
6.9622	23.744
6.9724	25.593
6.9826	27.714
6.9929	29.958
7.0031	31.725
7.0133	32.885
7.0236	33.483
7.0338	33.52
7.044	32.735
7.0543	30.922
7.0645	29.679
7.0747	27.08
7.085	25.364
7.0952	22.637
7.1054	20.054
7.1156	17.622
7.1259	15.498
7.1361	13.415
7.1463	11.334
7.1566	10.218
7.1668	9.441
7.177	8.154
7.1873	7.045
7.1975	6.169
7.2077	5.631
7.218	5.03
7.2282	4.555
7.2384	4.051
7.2487	3.732
7.2589	3.584
7.2691	2.897
7.2793	2.76
7.2896	2.371
7.2998	2.419
7.31	2.088
7.3203	1.849
7.3305	1.848
7.3407	1.496
7.351	1.557
7.3612	1.603
7.3714	1.296
7.3817	1.004
7.3919	1.061
7.4021	1.125
7.4124	0.724
7.4226	0.867
7.4328	0.67
7.443	0.698
7.4533	0.571
7.4635	0.434
7.4737	0.538
7.484	0.396
7.4942	0.44
7.5044	0.245
7.5147	0.425
7.5249	0.153
7.5351	0.236
7.5454	0.201
7.5556	0.258
7.5658	0.229
7.576	0.168
7.5863	0.131
7.5965	-0.071
7.6067	0.141
7.617	-0.006
7.6272	0.103
7.6374	0.09
7.6477	0.137
7.6579	0.003
7.6681	0.019
7.6784	-0.076
7.6886	-0.084
7.6988	-0.053
7.7091	0.152
7.7193	0.099
7.7295	0.166
7.7397	0.134
7.75	0.209
7.7602	-0.087
7.7704	0.119
7.7807	0.087
7.7909	0.246
7.8011	0.269
7.8114	0.381
7.8216	0.43
7.8318	0.49
7.8421	0.479
7.8523	0.664
7.8625	0.637
7.8728	0.721
7.883	0.896
7.8932	0.885
7.9034	1.084
7.9137	1.136
7.9239	1.57
7.9341	1.978
7.9444	2.213
7.9546	2.569
7.9648	3.035
7.9751	3.511
7.9853	3.71
7.9955	4.393
8.0058	4.901
8.016	5.564
8.0262	5.917
8.0364	6.475
8.0467	6.736
8.0569	7.103
8.0671	7.137
8.0774	7.378
8.0876	7.543
8.0978	7.363
8.1081	7.594
8.1183	7.418
8.1285	6.783
8.1388	6.723
8.149	5.951
8.1592	5.242
8.1695	4.766
8.1797	4.248
8.1899	3.466
8.2001	2.966
8.2104	2.299
8.2206	2.091
8.2308	1.777
8.2411	1.608
8.2513	1.517
8.2615	0.989
8.2718	0.913
8.282	0.799
8.2922	0.776
8.3025	0.473
8.3127	0.587
8.3229	0.433
8.3332	0.486
8.3434	0.422
8.3536	0.308
8.3638	0.186
8.3741	0.294
8.3843	0.196
8.3945	0.262
8.4048	0.245
8.415	0.031
8.4252	0.14
8.4355	-0.018
8.4457	0.132
8.4559	-0.019
8.4662	0.127
8.4764	0.029
8.4866	-0.043
8.4968	0.039
8.5071	-0.109
8.5173	-0.037
8.5275	-0.028
8.5378	-0.122
8.548	0.027
8.5582	0.026
8.5685	0.006
8.5787	-0.031
8.5889	-0.032
8.5992	-0.051
8.6094	0.016
8.6196	0.081
8.6299	-0.051
8.6401	-0.023
8.6503	-0.034
8.6605	-0.006
8.6708	-0.124
8.681	0.007
8.6912	-0.036
8.7015	-0.054
8.7117	0.062
8.7219	-0.086
8.7322	-0.025
8.7424	0.062
8.7526	-0.034
8.7629	0.182
8.7731	0.162
8.7833	0.291
8.7935	0.224
8.8038	0.115
8.814	0.328
8.8242	0.211
8.8345	0.257
8.8447	0.326
8.8549	0.315
8.8652	0.193
8.8754	0.401
8.8856	0.53
8.8959	0.618
8.9061	0.677
8.9163	0.817
8.9266	0.923
8.9368	1.066
8.947	1.178
8.9572	1.412
8.9675	1.44
8.9777	1.646
8.9879	1.972
8.9982	2.175
9.0084	2.517
9.0186	2.849
9.0289	3.243
9.0391	3.417
9.0493	3.503
9.0596	3.382
9.0698	3.528
9.08	3.249
9.0903	3.322
9.1005	3.083
9.1107	2.967
9.1209	2.624
9.1312	2.209
9.1414	1.811
9.1516	1.522
9.1619	1.402
9.1721	1.315
9.1823	1.052
9.1926	0.916
9.2028	0.827
9.213	0.716
9.2233	0.433
9.2335	0.391
9.2437	0.378
9.2539	0.309
9.2642	0.139
9.2744	0.233
9.2846	0.207
9.2949	0.133
9.3051	0.128
9.3153	0.13
9.3256	0.107
9.3358	0.104
9.346	0.138
9.3563	0.028
9.3665	-0.042
9.3767	-0.053
9.387	0.055
9.3972	0.053
9.4074	-0.002
9.4176	-0.047
9.4279	0.035
9.4381	-0.153
9.4483	-0.03
9.4586	-0.035
9.4688	-0.074
9.479	0
9.4893	0.097
9.4995	0.019
9.5097	0.045
9.52	-0.041
9.5302	-0.04
9.5404	-0.006
9.5507	0.024
9.5609	-0.086
9.5711	0.101
9.5813	0.128
9.5916	0.013
9.6018	0.082
9.612	-0.041
9.6223	0.122
9.6325	-0.008
9.6427	-0.046
9.653	0.138
9.6632	0.249
9.6734	0.273
9.6837	0.211
9.6939	0.374
9.7041	0.383
9.7143	0.219
9.7246	0.322
9.7348	0.263
9.745	0.416
9.7553	0.7
9.7655	0.745
9.7757	0.66
9.786	0.777
9.7962	1.047
9.8064	1.049
9.8167	1.312
9.8269	1.316
9.8371	1.786
9.8474	1.766
9.8576	2.003
9.8678	2.282
9.878	2.315
9.8883	2.463
9.8985	2.988
9.9087	2.853
9.919	3.064
9.9292	3.147
9.9394	3.115
9.9497	2.889
9.9599	2.516
9.9701	2.395
9.9804	2.106
9.9906	2.027
10.0008	1.764
10.0111	1.426
10.0213	1.213
10.0315	0.95
10.0417	0.955
10.052	0.661
10.0622	0.548
10.0724	0.55
10.0827	0.387
10.0929	0.475
10.1031	0.331
10.1134	0.27
10.1236	0.068
10.1338	0.162
10.1441	0.258
10.1543	0.14
10.1645	0.239
10.1747	0.095
10.185	-0.005
10.1952	-0.021
10.2054	0.029
10.2157	0.126
10.2259	-0.149
10.2361	0.031
10.2464	-0.055
10.2566	0.021
10.2668	-0.034
10.2771	-0.186
10.2873	0.041
10.2975	-0.003
10.3078	-0.04
10.318	-0.034
10.3282	-0.099
10.3384	0.036
10.3487	-0.119
10.3589	0.059
10.3691	-0.012
10.3794	0.04
10.3896	-0.031
10.3998	0.034
10.4101	-0.091
10.4203	0.12
10.4305	-0.063
10.4408	-0.066
10.451	-0.071
10.4612	-0.028
10.4714	0.018
10.4817	0.072
10.4919	-0.099
10.5021	0.004
10.5124	0.053
10.5226	0.028
10.5328	0.03
10.5431	0.005
10.5533	0.049
10.5635	0.029
10.5738	0.144
10.584	0.206
10.5942	0.131
10.6045	0.186
10.6147	0.198
10.6249	0.262
10.6351	0.141
10.6454	0.271
10.6556	0.391
10.6658	0.401
10.6761	0.366
10.6863	0.4
10.6965	0.535
10.7068	0.55
10.717	0.571
10.7272	0.699
10.7375	0.591
10.7477	0.535
10.7579	0.475
10.7682	0.728
10.7784	0.636
10.7886	0.453
10.7988	0.625
10.8091	0.424
10.8193	0.326
10.8295	0.379
10.8398	0.433
10.85	0.292
10.8602	0.179
10.8705	0.211
10.8807	0.038
10.8909	0.035
10.9012	0.108
10.9114	-0.009
10.9216	0.187
10.9318	0.09
10.9421	-0.114
10.9523	-0.069
10.9625	0.053
10.9728	-0.077
10.983	-0.05
10.9932	0.106
11.0035	0.065
11.0137	0.069
11.0239	-0.076
11.0342	0.017
11.0444	0.016
11.0546	-0.093
11.0649	-0.014
11.0751	-0.017
11.0853	0.012
11.0955	0.09
11.1058	-0.001
11.116	0.009
11.1262	-0.08
11.1365	-0.004
11.1467	0.03
11.1569	-0.04
11.1672	0.154
11.1774	-0.042
11.1876	0.23
11.1979	0.189
11.2081	0.04
11.2183	0.108
11.2286	0.145
11.2388	0.23
11.249	0.144
11.2592	0.181
11.2695	0.357
11.2797	0.391
11.2899	0.384
11.3002	0.408
11.3104	0.592
11.3206	0.71
11.3309	0.797
11.3411	1.023
11.3513	0.783
11.3616	1.088
11.3718	1.41
11.382	1.67
11.3922	1.611
11.4025	2.007
11.4127	2.372
11.4229	2.666
11.4332	2.887
11.4434	3.365
11.4536	3.719
11.4639	3.744
11.4741	3.742
11.4843	3.683
11.4946	3.551
11.5048	3.413
11.515	3.045
11.5253	2.591
11.5355	2.38
11.5457	2.047
11.5559	1.912
11.5662	1.369
11.5764	1.197
11.5866	0.95
11.5969	0.823
11.6071	0.848
11.6173	0.638
11.6276	0.417
11.6378	0.348
11.648	0.328
11.6583	0.215
11.6685	0.326
11.6787	0.195
11.689	0.222
11.6992	0.054
11.7094	0.095
11.7196	0.152
11.7299	0.078
11.7401	0.119
11.7503	0.097
11.7606	0.131
11.7708	0.017
11.781	0.137
11.7913	-0.033
11.8015	0.086
11.8117	0.122
11.822	0.127
11.8322	-0.036
11.8424	0.126
11.8526	0.094
11.8629	0.123
11.8731	0.052
11.8833	0.093
11.8936	0.221
11.9038	0.273
11.914	0.134
11.9243	0.14
11.9345	0.31
11.9447	0.325
11.955	0.335
11.9652	0.301
11.9754	0.534
11.9857	0.513
11.9959	0.605
12.0061	0.673
12.0163	0.82
12.0266	0.854
12.0368	1.165
12.047	1.221
12.0573	1.571
12.0675	1.865
12.0777	2.056
12.088	2.185
12.0982	2.614
12.1084	3.005
12.1187	3.411
12.1289	3.608
12.1391	4.124
12.1494	4.31
12.1596	4.708
12.1698	4.709
12.18	4.586
12.1903	4.393
12.2005	3.807
12.2107	3.405
12.221	3.39
12.2312	2.836
12.2414	2.504
12.2517	2.306
12.2619	1.911
12.2721	1.684
12.2824	1.321
12.2926	0.929
12.3028	1.011
12.313	0.8
12.3233	0.812
12.3335	0.758
12.3437	0.683
12.354	0.401
12.3642	0.324
12.3744	0.322
12.3847	0.383
12.3949	0.303
12.4051	0.163
12.4154	0.219
12.4256	0.171
12.4358	0.125
12.4461	0.2
12.4563	0.104
12.4665	-0.004
12.4767	0.076
12.487	0.119
12.4972	0.089
12.5074	0.103
12.5177	0.113
12.5279	0.083
12.5381	0.001
12.5484	-0.024
12.5586	0.151
12.5688	-0.007
12.5791	0.094
12.5893	0.192
12.5995	0.202
12.6097	0.039
12.62	-0.119
12.6302	-0.04
12.6404	-0.008
12.6507	0.04
12.6609	-0.042
12.6711	-0.023
12.6814	0.054
12.6916	0.042
12.7018	0.029
12.7121	-0.027
12.7223	0.097
12.7325	0.179
12.7428	0.06
12.753	0.137
12.7632	0.24
12.7734	0.323
12.7837	0.277
12.7939	0.296
12.8041	0.29
12.8144	0.341
12.8246	0.353
12.8348	0.378
12.8451	0.497
12.8553	0.456
12.8655	0.366
12.8758	0.541
12.886	0.435
12.8962	0.3
12.9065	0.352
12.9167	0.447
12.9269	0.3
12.9371	0.27
12.9474	0.23
12.9576	0.2
12.9678	0.134
12.9781	0.193
12.9883	0.059
12.9985	0.111
13.0088	0.073
13.019	0.073
13.0292	0.232
13.0395	0.273
13.0497	0.081
13.0599	0.146
13.0701	0.193
13.0804	0.148
13.0906	0.241
13.1008	0.196
13.1111	0.264
13.1213	0.125
13.1315	0.263
13.1418	0.355
13.152	0.365
13.1622	0.443
13.1725	0.595
13.1827	0.463
13.1929	0.605
13.2032	0.602
13.2134	0.688
13.2236	0.861
13.2338	0.952
13.2441	1.062
13.2543	1.24
13.2645	1.298
13.2748	1.518
13.285	1.947
13.2952	2.068
13.3055	2.382
13.3157	2.414
13.3259	2.877
13.3362	3.39
13.3464	3.598
13.3566	4.36
13.3669	4.931
13.3771	5.549
13.3873	6.078
13.3975	6.798
13.4078	7.073
13.418	7.692
13.4282	7.868
13.4385	8.041
13.4487	7.625
13.4589	7.838
13.4692	8.011
13.4794	7.478
13.4896	7.227
13.4999	6.665
13.5101	5.967
13.5203	6.012
13.5305	5.636
13.5408	4.982
13.551	4.58
13.5612	4.11
13.5715	3.799
13.5817	3.345
13.5919	2.992
13.6022	2.634
13.6124	2.442
13.6226	2.173
13.6329	2.007
13.6431	1.88
13.6533	1.465
13.6636	1.492
13.6738	1.229
13.684	1.078
13.6942	1.066
13.7045	0.992
13.7147	0.773
13.7249	0.968
13.7352	0.755
13.7454	0.803
13.7556	0.773
13.7659	0.644
13.7761	0.52
13.7863	0.427
13.7966	0.429
13.8068	0.362
13.817	0.372
13.8273	0.271
13.8375	0.299
13.8477	0.269
13.8579	0.211
13.8682	0.336
13.8784	0.199
13.8886	0.093
13.8989	0.318
13.9091	0.16
13.9193	0.256
13.9296	0.221
13.9398	0.184
13.95	0.189
13.9603	0.29
13.9705	0.222
13.9807	0.187
13.9909	0.205
14.0012	0.291
14.0114	0.207
14.0216	0.324
14.0319	0.13
14.0421	0.122
14.0523	0.098
14.0626	0.053
14.0728	0.055
14.083	0.228
14.0933	0.042
14.1035	0.131
14.1137	0.081
14.124	0.109
14.1342	0.104
14.1444	0.052
14.1546	0.023
14.1649	0.083
14.1751	0.075
14.1853	-0.011
14.1956	0.102
14.2058	-0.063
14.216	0.031
14.2263	0.079
14.2365	0.071
14.2467	-0.023
14.257	-0.01
14.2672	0.056
14.2774	-0.04
14.2876	-0.069
14.2979	-0.032
14.3081	0.016
14.3183	-0.038
14.3286	0.054
14.3388	-0.053
14.349	-0.002
14.3593	0.101
14.3695	0.149
14.3797	-0.062
14.39	0.09
14.4002	0.081
14.4104	0.008
14.4207	-0.072
14.4309	-0.007
14.4411	0.232
14.4513	0.067
14.4616	0.148
14.4718	0.049
14.482	0.185
14.4923	0.175
14.5025	0.125
14.5127	0.204
14.523	0.312
14.5332	0.294
14.5434	0.373
14.5537	0.273
14.5639	0.368
14.5741	0.426
14.5844	0.335
14.5946	0.377
14.6048	0.592
14.615	0.397
14.6253	0.502
14.6355	0.461
14.6457	0.341
14.656	0.433
14.6662	0.198
14.6764	0.361
14.6867	0.323
14.6969	0.279
14.7071	0.403
14.7174	0.286
14.7276	0.161
14.7378	0.115
14.748	0.168
14.7583	0.122
14.7685	0.039
14.7787	0.174
14.789	0.031
14.7992	0.171
14.8094	0.099
14.8197	0.089
14.8299	-0.012
14.8401	0.052
14.8504	0.007
14.8606	-0.005
14.8708	0.056
14.8811	0.026
14.8913	-0.059
14.9015	-0.113
14.9117	0.06
14.922	0.083
14.9322	-0.009
14.9424	0.017
14.9527	0.093
14.9629	-0.03
14.9731	0.022
14.9834	0.08
14.9936	0.059
15.0038	-0.09
15.0141	-0.056
15.0243	0.072
15.0345	-0.054
15.0448	-0.03
15.055	0.096
15.0652	0.041
15.0754	0.072
15.0857	0.065
15.0959	0.041
15.1061	0.008
15.1164	0
15.1266	0.003
15.1368	-0.057
15.1471	0.101
15.1573	-0.067
15.1675	0.07
15.1778	0.039
15.188	0.037
15.1982	-0.038
15.2084	0.007
15.2187	0.083
15.2289	0.071
15.2391	0.103
15.2494	0.077
15.2596	0.052
15.2698	-0.115
15.2801	-0.053
15.2903	0.016
15.3005	-0.029
15.3108	0.053
15.321	0.091
15.3312	0.077
15.3415	0.165
15.3517	0.123
15.3619	-0.075
15.3721	-0.122
15.3824	0.137
15.3926	0.001
15.4028	-0.104
15.4131	0.051
15.4233	0.148
15.4335	-0.046
15.4438	0.138
15.454	0.182
15.4642	0.038
15.4745	0.015
15.4847	0.018
15.4949	-0.019
15.5052	0.06
15.5154	0.108
15.5256	0.056
15.5358	0.171
15.5461	0.145
15.5563	0.164
15.5665	0.021
15.5768	0.202
15.587	0.176
15.5972	0.033
15.6075	0.209
15.6177	0.105
15.6279	0.283
15.6382	0.444
15.6484	0.429
15.6586	0.432
15.6688	0.365
15.6791	0.496
15.6893	0.474
15.6995	0.446
15.7098	0.436
15.72	0.678
15.7302	0.488
15.7405	0.405
15.7507	0.288
15.7609	0.386
15.7712	0.492
15.7814	0.391
15.7916	0.371
15.8019	0.307
15.8121	0.245
15.8223	0.16
15.8325	0.308
15.8428	0.359
15.853	0.266
15.8632	0.285
15.8735	0.53
15.8837	0.202
15.8939	0.439
15.9042	0.27
15.9144	0.285
15.9246	0.304
15.9349	0.178
15.9451	0.488
15.9553	0.38
15.9656	0.416
15.9758	0.412
15.986	0.458
15.9962	0.544
16.0065	0.394
16.0167	0.393
16.0269	0.612
16.0372	0.632
16.0474	0.482
16.0576	0.955
16.0679	0.933
16.0781	1.045
16.0883	1.042
16.0986	1.267
16.1088	1.4
16.119	1.669
16.1292	1.922
16.1395	1.987
16.1497	2.288
16.1599	2.625
16.1702	2.69
16.1804	3.145
16.1906	3.417
16.2009	3.838
16.2111	4.029
16.2213	3.848
16.2316	4.128
16.2418	4.211
16.252	4.183
16.2623	4.041
16.2725	3.525
16.2827	3.399
16.2929	3.292
16.3032	2.928
16.3134	2.473
16.3236	2.533
16.3339	2.366
16.3441	2.031
16.3543	1.808
16.3646	1.471
16.3748	1.513
16.385	1.424
16.3953	1.369
16.4055	1.482
16.4157	1.173
16.4259	1.129
16.4362	1.104
16.4464	0.97
16.4566	1.18
16.4669	1.217
16.4771	1.006
16.4873	1.051
16.4976	1.078
16.5078	1.172
16.518	1.259
16.5283	1.294
16.5385	1.242
16.5487	1.513
16.559	1.521
16.5692	1.577
16.5794	1.837
16.5896	1.733
16.5999	2.069
16.6101	2.303
16.6203	2.757
16.6306	2.713
16.6408	3.133
16.651	3.26
16.6613	3.925
16.6715	3.838
16.6817	4.113
16.692	4.753
16.7022	4.762
16.7124	4.834
16.7227	4.623
16.7329	4.962
16.7431	5.225
16.7533	5.08
16.7636	4.448
16.7738	4.622
16.784	4.351
16.7943	4.389
16.8045	3.867
16.8147	4.023
16.825	3.485
16.8352	3.272
16.8454	3.106
16.8557	2.809
16.8659	2.471
16.8761	2.265
16.8863	2.343
16.8966	2.075
16.9068	2.271
16.917	2.081
16.9273	1.863
16.9375	2.066
16.9477	1.956
16.958	1.756
16.9682	2.015
16.9784	1.883
16.9887	2.131
16.9989	2.109
17.0091	2.041
17.0194	2.333
17.0296	2.537
17.0398	2.639
17.05	3.052
17.0603	3.054
17.0705	3.219
17.0807	3.7
17.091	4.027
17.1012	4.663
17.1114	4.997
17.1217	5.476
17.1319	5.926
17.1421	6.811
17.1524	7.002
17.1626	7.975
17.1728	8.224
17.1831	8.808
17.1933	9.056
17.2035	9.308
17.2137	9.378
17.224	9.075
17.2342	8.983
17.2444	8.782
17.2547	8.14
17.2649	7.583
17.2751	7.547
17.2854	6.502
17.2956	5.992
17.3058	5.526
17.3161	4.864
17.3263	4.378
17.3365	3.933
17.3467	3.449
17.357	3.005
17.3672	2.654
17.3774	2.498
17.3877	2.373
17.3979	2.232
17.4081	1.971
17.4184	1.78
17.4286	1.59
17.4388	1.441
17.4491	1.601
17.4593	1.259
17.4695	1.354
17.4798	1.329
17.49	1.233
17.5002	1.275
17.5104	1.279
17.5207	1.34
17.5309	1.276
17.5411	1.303
17.5514	1.27
17.5616	1.462
17.5718	1.617
17.5821	1.825
17.5923	1.402
17.6025	1.875
17.6128	2.048
17.623	1.953
17.6332	2.187
17.6435	2.149
17.6537	2.271
17.6639	2.259
17.6741	2.391
17.6844	2.33
17.6946	2.344
17.7048	2.244
17.7151	2.009
17.7253	2.296
17.7355	2.162
17.7458	1.886
17.756	2.052
17.7662	1.899
17.7765	1.616
17.7867	1.468
17.7969	1.386
17.8071	1.438
17.8174	1.115
17.8276	0.891
17.8378	0.82
17.8481	0.892
17.8583	0.931
17.8685	0.692
17.8788	0.545
17.889	0.591
17.8992	0.57
17.9095	0.553
17.9197	0.364
17.9299	0.5
17.9402	0.423
17.9504	0.308
17.9606	0.297
17.9708	0.323
17.9811	0.186
17.9913	0.27
18.0015	0.151
18.0118	0.227
18.022	0.29
18.0322	0.185
18.0425	0.26
18.0527	0.208
18.0629	0.153
18.0732	0.333
18.0834	0.205
18.0936	0.307
18.1038	0.142
18.1141	0.116
18.1243	0.228
18.1345	0.325
18.1448	0.315
18.155	0.119
18.1652	0.279
18.1755	0.211
18.1857	0.363
18.1959	0.177
18.2062	0.259
18.2164	0.261
18.2266	0.126
18.2369	0.28
18.2471	0.229
18.2573	0.116
18.2675	0.088
18.2778	-0.008
18.288	-0.079
18.2982	0.011
18.3085	0.033
18.3187	0.091
18.3289	0.031
18.3392	0.098
18.3494	0.054
18.3596	0.055
18.3699	0.205
18.3801	0.033
18.3903	0.091
18.4006	-0.002
18.4108	0.082
18.421	0.138
18.4312	0.116
18.4415	0.321
18.4517	0.204
18.4619	0.328
18.4722	0.377
18.4824	0.427
18.4926	0.334
18.5029	0.506
18.5131	0.47
18.5233	0.582
18.5336	0.646
18.5438	0.846
18.554	0.991
18.5642	0.94
18.5745	1.018
18.5847	1.048
18.5949	1.112
18.6052	1.074
18.6154	1.11
18.6256	1.049
18.6359	1.105
18.6461	0.876
18.6563	0.998
18.6666	0.778
18.6768	0.832
18.687	0.781
18.6973	0.751
18.7075	0.646
18.7177	0.47
18.7279	0.409
18.7382	0.411
18.7484	0.402
18.7586	0.346
18.7689	0.236
18.7791	0.141
18.7893	0.206
18.7996	0.137
18.8098	0.139
18.82	-0.042
18.8303	0.167
18.8405	0.174
18.8507	0.059
18.861	0.176
18.8712	0.032
18.8814	0.05
18.8916	0.037
18.9019	0.089
18.9121	-0.09
18.9223	-0.017
18.9326	0.138
18.9428	-0.006
18.953	-0.111
18.9633	0.005
18.9735	-0.036
18.9837	-0.079
18.994	0.053
19.0042	-0.019
19.0144	0.102
19.0246	-0.166
19.0349	-0.023
19.0451	0.023
19.0553	-0.028
19.0656	-0.059
19.0758	0.021
19.086	-0.03
19.0963	0.053
19.1065	0.076
19.1167	-0.038
19.127	-0.123
19.1372	0.106
19.1474	-0.062
19.1577	-0.008
19.1679	-0.132
19.1781	0.009
19.1883	-0.069
19.1986	-0.008
19.2088	0.022
19.219	0.086
19.2293	-0.044
19.2395	-0.068
19.2497	0.032
19.26	-0.079
19.2702	-0.028
19.2804	-0.037
19.2907	-0.038
19.3009	-0.063
19.3111	-0.061
19.3214	0.045
19.3316	-0.024
19.3418	0.077
19.352	0.06
19.3623	0.277
19.3725	0.242
19.3827	0.257
19.393	0.13
19.4032	0.506
19.4134	0.456
19.4237	0.431
19.4339	0.433
19.4441	0.453
19.4544	0.531
19.4646	0.614
19.4748	0.48
19.485	0.597
19.4953	0.557
19.5055	0.62
19.5157	0.496
19.526	0.637
19.5362	0.477
19.5464	0.476
19.5567	0.369
19.5669	0.434
19.5771	0.232
19.5874	0.247
19.5976	0.341
19.6078	0.126
19.6181	0.367
19.6283	0.079
19.6385	0.115
19.6487	0.031
19.659	0.026
19.6692	0.162
19.6794	0.063
19.6897	0.008
19.6999	0.097
19.7101	-0.008
19.7204	-0.063
19.7306	0.037
19.7408	0.094
19.7511	0.053
19.7613	0.089
19.7715	0.184
19.7818	0.187
19.792	0.056
19.8022	0.208
19.8124	0.117
19.8227	0.138
19.8329	0.348
19.8431	0.369
19.8534	0.451
19.8636	0.3
19.8738	0.277
19.8841	0.529
19.8943	0.487
19.9045	0.294
19.9148	0.447
19.925	0.322
19.9352	0.461
19.9454	0.433
19.9557	0.3
19.9659	0.262
19.9761	0.231
19.9864	0.14
19.9966	0.16
20.0068	0.077
20.0171	-0.119
20.0273	-0.037
20.0375	-0.041
20.0478	0.081
20.058	0.014
20.0682	-0.069
20.0785	-0.021
20.0887	0.04
20.0989	0.061
20.1091	0.007
20.1194	-0.071
20.1296	-0.006
20.1398	0.072
20.1501	-0.058
20.1603	-0.056
20.1705	0.158
20.1808	0.058
20.191	0.06
20.2012	0.106
20.2115	0.153
20.2217	0.102
20.2319	0.144
20.2421	0.347
20.2524	0.261
20.2626	0.414
20.2728	0.288
20.2831	0.338
20.2933	0.311
20.3035	0.258
20.3138	0.433
20.324	0.36
20.3342	0.333
20.3445	0.409
20.3547	0.335
20.3649	0.487
20.3752	0.372
20.3854	0.437
20.3956	0.285
20.4058	0.282
20.4161	0.165
20.4263	0.199
20.4365	0.212
20.4468	0.081
20.457	0.269
20.4672	0.251
20.4775	0.133
20.4877	0.207
20.4979	0.087
20.5082	0.33
20.5184	0.132
20.5286	0.271
20.5389	0.187
20.5491	0.138
20.5593	0.183
20.5695	0.107
20.5798	0.215
20.59	0.38
20.6002	0.255
20.6105	0.392
20.6207	0.528
20.6309	0.519
20.6412	0.778
20.6514	0.75
20.6616	0.759
20.6719	0.778
20.6821	0.826
20.6923	0.873
20.7025	0.963
20.7128	0.841
20.723	0.829
20.7332	0.968
20.7435	0.914
20.7537	0.706
20.7639	0.686
20.7742	0.658
20.7844	0.635
20.7946	0.689
20.8049	0.449
20.8151	0.403
20.8253	0.344
20.8356	0.319
20.8458	0.464
20.856	0.348
20.8662	0.249
20.8765	0.23
20.8867	0.265
20.8969	0.235
20.9072	0.239
20.9174	0.167
20.9276	0.158
20.9379	0.259
20.9481	0.404
20.9583	0.252
20.9686	0.282
20.9788	0.291
20.989	0.484
20.9993	0.554
21.0095	0.367
21.0197	0.494
21.0299	0.669
21.0402	0.616
21.0504	0.719
21.0606	0.881
21.0709	0.875
21.0811	0.942
21.0913	1.025
21.1016	1.171
21.1118	0.982
21.122	1.186
21.1323	1.117
21.1425	0.902
21.1527	0.98
21.1629	0.898
21.1732	0.937
21.1834	0.827
21.1936	0.808
21.2039	0.601
21.2141	0.695
21.2243	0.616
21.2346	0.524
21.2448	0.531
21.255	0.505
21.2653	0.337
21.2755	0.308
21.2857	0.303
21.296	0.318
21.3062	0.248
21.3164	0.169
21.3266	0.227
21.3369	0.161
21.3471	0.146
21.3573	0.146
21.3676	0.109
21.3778	0.112
21.388	0.01
21.3983	0.141
21.4085	0.018
21.4187	0.147
21.429	0.026
21.4392	0.092
21.4494	0.148
21.4597	0.174
21.4699	0.096
21.4801	-0.001
21.4903	0.076
21.5006	0.1
21.5108	0.15
21.521	0.041
21.5313	0.18
21.5415	0.003
21.5517	0.121
21.562	0.103
21.5722	0.005
21.5824	0.079
21.5927	0.032
21.6029	0.135
21.6131	0.073
21.6233	-0.07
21.6336	0.067
21.6438	-0.126
21.654	-0.046
21.6643	-0.027
21.6745	-0.065
21.6847	0.027
21.695	-0.062
21.7052	0.075
21.7154	0.01
21.7257	-0.026
21.7359	-0.033
21.7461	-0.124
21.7564	0.046
21.7666	-0.149
21.7768	-0.01
21.787	0.127
21.7973	0.049
21.8075	0.089
21.8177	0.056
21.828	0.183
21.8382	0.181
21.8484	0.172
21.8587	0.099
21.8689	0.192
21.8791	0.172
21.8894	0.272
21.8996	0.124
21.9098	0.172
21.92	0.155
21.9303	0.143
21.9405	0.056
21.9507	0.091
21.961	0.241
21.9712	0.232
21.9814	0.155
21.9917	0.054
22.0019	0.116
22.0121	0.133
22.0224	-0.07
22.0326	0.005
22.0428	-0.025
22.0531	0.173
22.0633	0.07
22.0735	0.124
22.0837	0.068
22.094	0.012
22.1042	0.053
22.1144	-0.027
22.1247	-0.046
22.1349	0.016
22.1451	0.073
22.1554	-0.035
22.1656	-0.028
22.1758	0.112
22.1861	-0.027
22.1963	0.014
22.2065	0
22.2168	-0.021
22.227	-0.064
22.2372	-0.014
22.2474	0.078
22.2577	0.016
22.2679	0.061
22.2781	-0.119
22.2884	-0.014
22.2986	0.092
22.3088	0.249
22.3191	-0.028
22.3293	-0.035
22.3395	0.076
22.3498	-0.044
22.36	0.083
22.3702	-0.042
22.3804	-0.065
22.3907	0.127
22.4009	0.083
22.4111	0.184
22.4214	-0.004
22.4316	0.246
22.4418	0.223
22.4521	0.065
22.4623	0.181
22.4725	0.043
22.4828	0.241
22.493	0.247
22.5032	0.332
22.5135	0.341
22.5237	0.308
22.5339	0.338
22.5441	0.431
22.5544	0.516
22.5646	0.494
22.5748	0.545
22.5851	0.599
22.5953	0.65
22.6055	0.874
22.6158	0.855
22.626	0.801
22.6362	0.813
22.6465	0.849
22.6567	0.693
22.6669	0.988
22.6772	0.972
22.6874	0.803
22.6976	0.802
22.7078	0.744
22.7181	0.748
22.7283	0.719
22.7385	0.843
22.7488	0.56
22.759	0.444
22.7692	0.595
22.7795	0.558
22.7897	0.607
22.7999	0.583
22.8102	0.535
22.8204	0.469
22.8306	0.445
22.8408	0.568
22.8511	0.562
22.8613	0.596
22.8715	0.601
22.8818	0.451
22.892	0.639
22.9022	0.581
22.9125	0.874
22.9227	0.822
22.9329	0.874
22.9432	0.855
22.9534	0.879
22.9636	1.017
22.9739	1.033
22.9841	0.978
22.9943	1.075
23.0045	1.248
23.0148	1.245
23.025	1.002
23.0352	0.976
23.0455	1.005
23.0557	1.109
23.0659	0.96
23.0762	1.11
23.0864	0.956
23.0966	0.966
23.1069	0.859
23.1171	0.763
23.1273	0.868
23.1376	0.855
23.1478	0.989
23.158	0.767
23.1682	0.707
23.1785	0.923
23.1887	0.837
23.1989	0.95
23.2092	0.927
23.2194	1.147
23.2296	1.043
23.2399	1.164
23.2501	1.286
23.2603	1.187
23.2706	1.476
23.2808	1.314
23.291	1.64
23.3012	1.544
23.3115	1.552
23.3217	1.771
23.3319	1.863
23.3422	1.93
23.3524	2.085
23.3626	2.102
23.3729	2.286
23.3831	2.177
23.3933	2.071
23.4036	2.091
23.4138	2.058
23.424	1.897
23.4343	1.916
23.4445	1.881
23.4547	1.652
23.4649	1.711
23.4752	1.644
23.4854	1.297
23.4956	1.16
23.5059	1.277
23.5161	1.341
23.5263	1.099
23.5366	1.059
23.5468	0.948
23.557	0.907
23.5673	0.951
23.5775	0.858
23.5877	0.719
23.598	0.762
23.6082	0.748
23.6184	0.714
23.6286	0.666
23.6389	0.743
23.6491	0.745
23.6593	0.616
23.6696	0.602
23.6798	0.67
23.69	0.559
23.7003	0.7
23.7105	0.558
23.7207	0.655
23.731	0.617
23.7412	0.62
23.7514	0.402
23.7616	0.768
23.7719	0.469
23.7821	0.537
23.7923	0.552
23.8026	0.387
23.8128	0.418
23.823	0.468
23.8333	0.381
23.8435	0.289
23.8537	0.294
23.864	0.328
23.8742	0.472
23.8844	0.184
23.8947	0.195
23.9049	0.179
23.9151	0.205
23.9253	0.367
23.9356	0.231
23.9458	0.169
23.956	0.26
23.9663	0.153
23.9765	0.24
23.9867	0.329
23.997	0.314
24.0072	0.343
24.0174	0.322
24.0277	0.375
24.0379	0.451
24.0481	0.342
24.0583	0.444
24.0686	0.261
24.0788	0.34
24.089	0.37
24.0993	0.355
24.1095	0.256
24.1197	0.374
24.13	0.317
24.1402	0.313
24.1504	0.269
24.1607	0.246
24.1709	0.202
24.1811	0.227
24.1914	0.188
24.2016	0.27
24.2118	0.13
24.222	0.131
24.2323	0.113
24.2425	-0.011
24.2527	0.032
24.263	0.014
24.2732	0.052
24.2834	-0.072
24.2937	0.151
24.3039	-0.007
24.3141	0.017
24.3244	0.058
24.3346	-0.009
24.3448	0.071
24.3551	0.07
24.3653	0.076
24.3755	0.062
24.3857	0.011
24.396	-0.006
24.4062	-0.06
24.4164	-0.01
24.4267	0.037
24.4369	-0.044
24.4471	-0.018
24.4574	-0.021
24.4676	0.011
24.4778	0.013
24.4881	-0.089
24.4983	0.024
24.5085	-0.062
24.5187	0.093
24.529	0.072
24.5392	-0.004
24.5494	0.08
24.5597	-0.037
24.5699	-0.055
24.5801	0.084
24.5904	-0.034
24.6006	-0.038
24.6108	0.022
24.6211	0.156
24.6313	-0.087
24.6415	0.034
24.6518	0.077
24.662	0.043
24.6722	0.088
24.6824	0.065
24.6927	-0.005
24.7029	0.038
24.7131	0.044
24.7234	0.115
24.7336	0.171
24.7438	0.065
24.7541	0.207
24.7643	0.176
24.7745	0.151
24.7848	0.089
24.795	0.135
24.8052	0.104
24.8155	0.124
24.8257	0.117
24.8359	0.016
24.8461	-0.043
24.8564	0.023
24.8666	0.174
24.8768	0.062
24.8871	0.126
24.8973	0.01
24.9075	-0.031
24.9178	0.036
24.928	0.011
24.9382	0.057
24.9485	-0.015
24.9587	-0.008
24.9689	-0.017
24.9791	-0.036
24.9894	0.067
24.9996	0.056
25.0098	0.021
25.0201	-0.051
25.0303	0.055
25.0405	0.104
25.0508	-0.083
25.061	-0.055
25.0712	0.021
25.0815	-0.052
25.0917	0.026
25.1019	0.031
25.1122	-0.047
25.1224	-0.037
25.1326	0
25.1428	0.068
25.1531	0.045
25.1633	0.011
25.1735	-0.086
25.1838	0.014
25.194	-0.022
25.2042	0.088
25.2145	-0.056
25.2247	-0.008
25.2349	0.057
25.2452	-0.002
25.2554	-0.083
25.2656	0.012
25.2759	0.111
25.2861	0.052
25.2963	-0.018
25.3065	-0.054
25.3168	-0.009
25.327	-0.043
25.3372	-0.042
25.3475	-0.054
25.3577	-0.038
25.3679	0.043
25.3782	0.036
25.3884	0.018
25.3986	-0.016
25.4089	0.037
25.4191	0.033
25.4293	0.06
25.4395	-0.047
25.4498	0.037
25.46	0.119
25.4702	-0.04
25.4805	0.039
25.4907	0.158
25.5009	0.07
25.5112	-0.031
25.5214	0.061
25.5316	0.02
25.5419	-0.126
25.5521	0.053
25.5623	0.054
25.5726	0.061
25.5828	0.046
25.593	-0.071
25.6032	-0.045
25.6135	-0.054
25.6237	-0.05
25.6339	-0.02
25.6442	0.018
25.6544	0.108
25.6646	0.005
25.6749	-0.012
25.6851	0.039
25.6953	0.04
25.7056	-0.045
25.7158	0.059
25.726	-0.039
25.7362	0.012
25.7465	0.092
25.7567	0.102
25.7669	0.012
25.7772	0.035
25.7874	-0.019
25.7976	-0.101
25.8079	0.02
25.8181	0.024
25.8283	-0.025
25.8386	0.036
25.8488	0.063
25.859	-0.098
25.8693	-0.045
25.8795	0.035
25.8897	-0.035
25.8999	0.003
25.9102	-0.056
25.9204	0.094
25.9306	-0.033
25.9409	0.097
25.9511	0.069
25.9613	0.164
25.9716	0.009
25.9818	0.089
25.992	0.153
26.0023	0.039
26.0125	0.098
26.0227	0.018
26.033	0.185
26.0432	0.115
26.0534	0.104
26.0636	0.095
26.0739	0.175
26.0841	0.124
26.0943	0.068
26.1046	0.175
26.1148	0.064
26.125	0.228
26.1353	0.067
26.1455	0.218
26.1557	0.071
26.166	0.232
26.1762	0.177
26.1864	0.244
26.1966	0.256
26.2069	0.217
26.2171	0.025
26.2273	0.194
26.2376	0.207
26.2478	0.206
26.258	0.271
26.2683	0.229
26.2785	0.331
26.2887	0.367
26.299	0.275
26.3092	0.282
26.3194	0.392
26.3297	0.489
26.3399	0.611
26.3501	0.483
26.3603	0.506
26.3706	0.561
26.3808	0.453
26.391	0.61
26.4013	0.663
26.4115	0.519
26.4217	0.629
26.432	0.558
26.4422	0.597
26.4524	0.54
26.4627	0.461
26.4729	0.498
26.4831	0.417
26.4934	0.48
26.5036	0.446
26.5138	0.405
26.524	0.517
26.5343	0.4
26.5445	0.335
26.5547	0.238
26.565	0.325
26.5752	0.318
26.5854	0.274
26.5957	0.285
26.6059	0.238
26.6161	0.131
26.6264	0.208
26.6366	0.151
26.6468	0.211
26.657	0.264
26.6673	0.045
26.6775	0.206
26.6877	0.18
26.698	0.163
26.7082	0.103
26.7184	0.133
26.7287	0.115
26.7389	0.098
26.7491	0.062
26.7594	0.176
26.7696	0.09
26.7798	0.039
26.7901	0.092
26.8003	0.08
26.8105	-0.021
26.8207	0.007
26.831	-0.018
26.8412	0.129
26.8514	0.154
26.8617	0.095
26.8719	0.028
26.8821	-0.012
26.8924	-0.05
26.9026	0.004
26.9128	-0.055
26.9231	-0.077
26.9333	0.112
26.9435	0.04
26.9538	-0.089
26.964	0.035
26.9742	0.167
26.9844	0.09
26.9947	-0.102
27.0049	0.135
27.0151	0.021
27.0254	-0.046
27.0356	-0.034
27.0458	0.02
27.0561	-0.059
27.0663	0.008
27.0765	0.009
27.0868	-0.041
27.097	-0.019
27.1072	-0.114
27.1174	0.02
27.1277	0.034
27.1379	0.076
27.1481	0.032
27.1584	-0.015
27.1686	0.125
27.1788	0.149
27.1891	0.042
27.1993	0.155
27.2095	0.064
27.2198	0.07
27.23	0.1
27.2402	0.192
27.2505	0.251
27.2607	0.199
27.2709	0.302
27.2811	0.279
27.2914	0.272
27.3016	0.331
27.3118	0.306
27.3221	0.375
27.3323	0.392
27.3425	0.445
27.3528	0.43
27.363	0.322
27.3732	0.49
27.3835	0.355
27.3937	0.495
27.4039	0.405
27.4142	0.383
27.4244	0.342
27.4346	0.268
27.4448	0.298
27.4551	0.317
27.4653	0.266
27.4755	0.229
27.4858	0.188
27.496	0.2
27.5062	0.162
27.5165	0.148
27.5267	0.142
27.5369	0.125
27.5472	0.041
27.5574	0.134
27.5676	0.07
27.5778	0.106
27.5881	0.045
27.5983	0.039
27.6085	0.007
27.6188	0.001
27.629	-0.031
27.6392	-0.014
27.6495	-0.077
27.6597	0.016
27.6699	0.035
27.6802	0.078
27.6904	-0.041
27.7006	0.007
27.7109	-0.025
27.7211	0.057
27.7313	0.011
27.7415	-0.092
27.7518	0.119
27.762	0.052
27.7722	0.03
27.7825	0.008
27.7927	0.038
27.8029	0.008
27.8132	-0.04
27.8234	-0.03
27.8336	0.042
27.8439	0.007
27.8541	0.03
27.8643	0.039
27.8745	0.012
27.8848	-0.002
27.895	-0.052
27.9052	-0.011
27.9155	0.077
27.9257	0.009
27.9359	0.003
27.9462	0.005
27.9564	0.114
27.9666	-0.096
27.9769	0.071
27.9871	-0.089
27.9973	0.007
28.0076	-0.022
28.0178	-0.014
28.028	-0.03
28.0382	0.006
28.0485	0.026
28.0587	-0.065
28.0689	-0.025
28.0792	0.039
28.0894	0.056
28.0996	0.063
28.1099	-0.004
28.1201	0.089
28.1303	0.017
28.1406	0.026
28.1508	0.064
28.161	0.04
28.1713	0.025
28.1815	0.035
28.1917	0.078
28.2019	0.014
28.2122	-0.044
28.2224	0.026
28.2326	0.043
28.2429	0.039
28.2531	0.122
28.2633	0.132
28.2736	0.092
28.2838	-0.037
28.294	0.119
28.3043	0.105
28.3145	-0.024
28.3247	0.073
28.3349	0.012
28.3452	-0.002
28.3554	0.013
28.3656	-0.003
28.3759	-0.025
28.3861	0.046
28.3963	0.113
28.4066	0.037
28.4168	-0.037
28.427	0.075
28.4373	0.133
28.4475	0.022
28.4577	0.119
28.468	0.09
28.4782	0.213
28.4884	0.239
28.4986	0.123
28.5089	0.197
28.5191	0.092
28.5293	0.254
28.5396	0.209
28.5498	0.107
28.56	0.333
28.5703	0.28
28.5805	0.325
28.5907	0.338
28.601	0.275
28.6112	0.137
28.6214	0.215
28.6317	0.21
28.6419	0.203
28.6521	0.269
28.6623	0.128
28.6726	0.178
28.6828	0.113
28.693	0.113
28.7033	0.103
28.7135	0.08
28.7237	0.044
28.734	0.086
28.7442	0.173
28.7544	0.071
28.7647	-0.004
28.7749	0.06
28.7851	-0.044
28.7953	0.056
28.8056	0.017
28.8158	-0.032
28.826	0.071
28.8363	-0.035
28.8465	-0.053
28.8567	-0.035
28.867	0.002
28.8772	-0.035
28.8874	0.006
28.8977	-0.007
28.9079	0.009
28.9181	0.032
28.9284	-0.023
28.9386	0.027
28.9488	-0.052
28.959	0.024
28.9693	0.037
28.9795	-0.005
28.9897	0.048
29	-0.01
29.0102	-0.059
29.0204	0.061
29.0307	0.101
29.0409	-0.043
29.0511	0.049
29.0614	-0.001
29.0716	-0.005
29.0818	0.097
29.0921	0.186
29.1023	0.014
29.1125	0.114
29.1227	0.172
29.133	0.144
29.1432	0.019
29.1534	0.137
29.1637	0.096
29.1739	0.162
29.1841	0.139
29.1944	0.079
29.2046	0.14
29.2148	0.157
29.2251	0.076
29.2353	0.048
29.2455	0.039
29.2557	0.084
29.266	0.106
29.2762	0.122
29.2864	0.123
29.2967	-0.046
29.3069	0.136
29.3171	0.134
29.3274	0.211
29.3376	0.155
29.3478	0.049
29.3581	0.055
29.3683	0.245
29.3785	0.125
29.3888	0.174
29.399	0.201
29.4092	-0.017
29.4194	0.107
29.4297	0.032
29.4399	0.183
29.4501	0.095
29.4604	0.251
29.4706	0.08
29.4808	0.061
29.4911	0.07
29.5013	0.119
29.5115	0.107
29.5218	0.114
29.532	0.087
29.5422	0.107
29.5524	-0.075
29.5627	0.027
29.5729	0.068
29.5831	-0.001
29.5934	0.006
29.6036	0.037
29.6138	0.052
29.6241	0.077
29.6343	0.045
29.6445	-0.034
29.6548	-0.019
29.665	0.088
29.6752	-0.01
29.6855	-0.049
29.6957	0.078
29.7059	0.01
29.7161	0.017
29.7264	-0.009
29.7366	-0.075
29.7468	0.074
29.7571	0.045
29.7673	-0.018
29.7775	0.01
29.7878	0.088
29.798	0.041
29.8082	-0.004
29.8185	0.022
29.8287	0.033
29.8389	-0.02
29.8492	0.007
29.8594	-0.054
29.8696	-0.01
29.8798	-0.001
29.8901	0.016
29.9003	-0.006
29.9105	0.006
29.9208	0.016
29.931	-0.059
29.9412	-0.002
29.9515	0.047
29.9617	-0.035
29.9719	0.037
29.9822	0
29.9924	-0.004
30.0026	0.032
30.0128	-0.126
;
